# Supplementary material for: Ocular Microbiome in a Group of Clinically Healthy Horses
Source: Animals (Basel). 2022 Apr 7;12(8):943. doi: 10.3390/ani12080943 (PMC9028004; doi:10.3390/ani12080943)
Supplement: Supplementary file 1 [file animals-12-00943-s001.zip]

Archive with 1 entries (1 files):
- animals-1601216-supplementary.xlsx
