# Supplementary material for: Ocular Microbiome in a Group of Clinically Healthy Horses
Source: Animals (Basel). 2022 Apr 7;12(8):943. doi: 10.3390/ani12080943 (PMC9028004; doi:10.3390/ani12080943)
Supplement: Supplementary file 1 [file animals-12-00943-s001.zip › animals-1601216-supplementary.xlsx]

## Sheet: Sheet1
Supplementary Table S1. Relative abundance at the genus level found in the 14 horses sampled
Genus	1	2	3	4	5	6	7	8	9	10	11	12	13	14	Average	Standard deviation
Acholeplasma	0.00751891	0	0	0	0	0.00339957	0	0	0	0	0	0.00797016	0	0	0.00134919	0.00285725
Achromobacter	0.0571437	0.0428381	26.7712	0.0591436	0.111203	0.0373953	0.0782086	0.0923067	0.0458339	0.0228321	0.044324	0.0557911	0	0	1.95845	7.14167
Acinetobacter	0.0120303	0.00793298	0.0124953	0.0118287	0	2.52588	0.232568	0.0117481	0	0	0	0.0047821	0.106325	0.544959	0.247896	0.672696
Actinomyces	0.013534	0.0396649	0.0609147	0.0844909	0.0479322	0.0611922	0.104964	0.0738453	0	0.0487085	0.0579621	0.0621672	0	0	0.0468126	0.032858
Actinoplanes	0	0	0	0	0	0	0	0	0	0	0	0	0	0.0823115	0.0058794	0.0219987
Actinotalea	0	0	0	0	0	0	0	0	0	0.211577	0	0	0	0	0.0151127	0.0565464
Adhaeribacter	0.00902269	0.0222124	0	0.018588	13.4594	0.0220972	0.051453	0.0956633	0.0189657	0	0.0238668	0.0159403	0	0.00567666	0.981632	3.59143
Aequorivita	0	0	0	0	0	0	0	0	0	0	0	0	0	0.01703	0.00121643	0.00455145
Aeromicrobium	0	0.168179	0	0	0.0230075	0	0	0	0	0	0	0	0	0	0.0136562	0.0448954
Aeromonas	0	0	0	0	0	0	0.00823249	0	0.00632191	0	0	0	0	0	0.0010396	0.00266905
Aestuariimicrobium	0	0	0.035924	0	0	0	0	0	0	0	0	0	0	0	0.002566	0.0096011
Agaricicola	0	0	0	0	0	0	0	0	0.00790239	0	0	0	0	0	0.000564456	0.002112
Agrococcus	0	0	0	0	0	0	0	0	0	0	0	0	0	0.0624432	0.00446023	0.0166887
Akkermansia	0	0	0	0	0.00383458	0	0	0	0	0	0	0	0	0.158946	0.0116272	0.0424137
Algoriphagus	0	0	0	0	0	0	0	0	0.0126438	0	0	0	0	0	0.00090313	0.0033792
Alistipes	0	0	0	0	0	0	0	0	0	0	0	0	0	0.0227066	0.0016219	0.0060686
Alkanindiges	0	0	0	0	0	0	0	0	0	0	0	0	0	0.0113533	0.000810951	0.0030343
Alloprevotella	0.0180454	0.00475979	0.0124953	0.018588	0.0210902	0	0	0.00839151	0.0126438	0.010655	0.00681907	0.0239105	0.0187632	0.130563	0.0204803	0.0325616
Rhizobium	0	0.414102	0	0	0.331691	2.67546	0	0	2.00405	0.0121771	0.0392097	0	0	0	0.391192	0.846488
Altererythrobacter	0	0	0	0	0	0	0	0	0	0	0	0	0	0.0737965	0.00527118	0.019723
Aminobacter	0	0.68541	0	0	0.377706	0.0271965	0	0.016783	0.0395119	0.200922	0.00852384	0	0.68642	0	0.145891	0.252475
Anaerococcus	0.00601513	0	0	0	0	0	0	0	0	0	0	0	0	0	0.000429652	0.00160761
Anaeroplasma	0	0	0	0	0	0	0	0	0	0	0	0	0	0.00851499	0.000608213	0.00227573
Anaerovorax	0	0	0.00624766	0.00337963	0	0	0	0	0	0	0	0	0	0.0198683	0.00210683	0.00542829
Ancylobacter	0	0	0	0	0.67872	0.00679914	0	0.00671321	1.99772	0.00913284	0.0358001	0	0	0	0.195349	0.549038
Anoxybacillus	0	0	0	0	0	0	0.0720342	0	0	0	0	0	0	0	0.0051453	0.019252
Arcticibacter	0	0	0	0	0.780336	0.135983	0.0205812	0	0	0	0	0	0.0140724	0.0227066	0.0695485	0.207705
Arsenophonus	0	0	0	0	0	0	0	0	0	0	0	0	0	0.0312216	0.00223012	0.00834433
Arthrobacter	0.048121	0.082503	0.203049	0.236574	0.0306766	0.0509935	0.199638	31.5169	0.0584777	1.03962	19.1752	0.0812956	0.0687984	0	3.77085	9.45913
Atopostipes	0	0	0	0	0	0	0	0	0	0	0	0	0	0.0397366	0.00283833	0.0106201
Aureimonas	0.0120303	1.89281	0	0.0304167	1.53	0.972277	0.0411624	0.0234962	0.535782	0.0426199	2.77025	0.0239105	1.98733	0.681199	0.753092	0.932715
Azospirillum	0	0	0	0.00506945	0	0	2.02519	0	0	0	0	0	0	0.0397366	0.147857	0.540437
Bacillus	0	0	0.0265525	0	0	0	0	0	0	0	0	0	0	0	0.00189661	0.00709647
Bacteroides	0.0165416	0.0174526	0	0.0253473	0.026842	0.0322959	0.0205812	0	0	0.0197878	0.0136381	0.0302866	0.0656712	0.300863	0.0406648	0.0767529
Belnapia	0	0	0	0	0	0	0.0411624	0	0	0	0	0	0	0	0.00294017	0.0110011
Bergeyella	0.0165416	0.0237989	0.0140572	0.0202778	0	0.0373953	0	0.0201396	0.0268681	0.02131	0.0238668	0.0191284	0	0	0.015956	0.0117671
Bibersteinia	0.0421059	0	0	0	0.0230075	0.0203974	0	0.0234962	0.0173853	0.0121771	0	0.0239105	0	0	0.0116057	0.0136069
Blautia	0.00751891	0	0	0	0	0	0	0	0	0	0	0	0.0265812	0.190168	0.0160192	0.0506378
Bosea	0.00751891	5.6816	0.0218668	0.037176	0.107368	1.87996	0.0452787	0.0218179	1.34815	3.19497	0.102286	0.0286926	0	0	0.891192	1.68131
Brachybacterium	0	0	0	0	0	0	0	0	0	0	0	0	0	0.0397366	0.00283833	0.0106201
Brachymonas	0.0315794	0	0.0468574	0.0456251	0.026842	0.0322959	0.0288137	0.0436359	0	0.0228321	0.0340954	0.0366627	0	0	0.0249457	0.0177337
Bradyrhizobium	0.0255643	0.0190392	0.0281145	0.0321065	0.0325939	0.0186976	0.0329299	0.0201396	0.0268681	0.0350092	0.0392097	0.0255045	0	0.201521	0.0383785	0.0479301
Brevibacterium	0	0	0.182744	0.0135185	0.00958644	0	0.0226393	4.41729	0	0.700184	0.0136381	0	0	0.0652816	0.387492	1.17471
Brevundimonas	0.0406021	0.0666371	0.0531051	0.0844909	3.47029	7.67113	0.104964	0.0755236	5.6913	10.1161	0.126153	3.06532	0.434681	0.675522	2.26256	3.32864
Brucella	0	0.0301453	0	0.0405556	5.52562	0.0118985	0	0.0436359	0.772854	0	0	0.0366627	0	0	0.461527	1.47162
CL500-29_marine_group	0	0	0	0	0	0	0	0	0	0	0	0	0	0.00851499	0.000608213	0.00227573
Campylobacter	0	0.0111062	0.00937149	0.00675927	0	0.0101987	0.0267556	0.0117481	0	0	0.00681907	0.0127523	0	0.00567666	0.00722767	0.00746658
Candidatus_Soleaferrea	0	0	0	0	0	0	0	0	0	0	0	0	0.0093816	0.0340599	0.00310297	0.00925409
Candidatus_Tammella	0	0	0	0.00506945	0	0	0	0	0	0	0	0	0	0	0.000362104	0.00135487
Candidimonas	0.0526324	0.0491845	0.0531051	0.0321065	2.20105	0.0254968	0.0391043	0.0839151	0.0284486	0.044142	0.0392097	19.7628	0	0.0794732	1.60648	5.25731
Capnocytophaga	0.0180454	0.0126928	0	0.0152084	0.026842	0.0220972	0	0.0117481	0.0300291	0.00913284	0.0170477	0.0239105	0	0	0.0133396	0.0104554
Catenibacterium	0	0	0	0	0	0	0	0	0	0	0	0	0	0.0141916	0.00101369	0.00379288
Catonella	0	0	0	0	0	0	0.0123487	0	0	0	0	0	0	0	0.000882052	0.00330034
Cellulomonas	0	0.155486	0	0	0	0	0	0	0.072702	0	0	0	0	0.0227066	0.0179211	0.0442727
Cereibacter	0	0	0	0.0101389	0.676803	0	0	0.0151047	1.66582	0.0136993	0.0477335	0	0	0	0.173522	0.465278
Chelatococcus	0	0	0	0	0	0	0.0123487	0	0	0	0	0	0	0	0.000882052	0.00330034
Christensenellaceae_R-7_group	0.0240605	0.0285587	0.0343621	0.0540741	0.0306766	0.0271965	0.0493949	0.0436359	0.0205462	0.0395756	0.0460287	0.0382568	0.0171996	0.224228	0.0484139	0.051779
Chryseobacterium	0.0375946	0.0507711	0.0452955	0.0844909	2.26815	0.515035	0.0658599	0.0872718	32.305	0.0624077	0.352887	0.0541971	0	0.0198683	2.56777	8.57936
Chungangia	0	0	0	0	0	0	0.0987898	0	0	0	0	0	0	0	0.00705642	0.0264027
Citreitalea	0	0	0	0	0.145714	0	0	0	0	0	0	0	0	0	0.0104081	0.0389437
Citrobacter	0	0	0	0.0287269	0	0	0	0	0	0	0	0	0	0	0.00205192	0.00767758
Clavibacter	0.781967	0.0920226	0	0	0.0958644	0	0	0	0	0.485563	0	0.156215	0.207959	0.150431	0.140716	0.228367
Cloacibacterium	0	0	0	0	0	0	0.0432205	0	0	0	0	0	0	0	0.00308718	0.0115512
Clostridium_sensu_stricto_1	0	0	0	0	0	0	0.0123487	0	0	0	0.0136381	0	0.0281448	0.0965032	0.0107596	0.0260513
Clostridium_sensu_stricto_13	0	0	0	0	0.0747742	0	0	0	0	0	0	0	0	0.01703	0.00655744	0.0201517
Clostridium_sensu_stricto_5	0	0	0	0	0	0	0	0	0	0	0	0	0	0.0198683	0.00141916	0.00531003
Cnuella	0	0	0	0	0	0	0	0	0	0	0	0	0	0.0709582	0.00506844	0.0189644
Collinsella	0	0	0	0	0	0	0	0	0	0	0	0	0	0.0113533	0.000810951	0.0030343
Conchiformibius	0.0797004	0.0491845	0.0437336	0.0236574	0.0287593	0.0662916	0.0267556	0	0.0300291	0	0	0.0398508	0	0	0.0277116	0.0261944
Corticibacter	0.048121	0.0301453	0.0234287	0.0253473	0.0287593	0.0169978	0.0370462	0.0268528	0.0189657	0	0	0.0255045	0	0	0.0200835	0.0151622
Corynebacterium	0.0766929	0.0602907	0.0749719	0.0760418	0.0517668	0.0458942	0.187289	0.0923067	0.0474143	0.0319649	0.0869432	0.0669493	0	0	0.0641804	0.0455286
Corynebacterium_1	0	0	0	0.0118287	0	0	0.0946736	0	0	0.449031	0	0	0	0.158946	0.0510343	0.12389
Curvibacter	0	0	0	0	0	0	0	0	0	0	0	0	0	0.0113533	0.000810951	0.0030343
Cutibacterium	0.0616551	0.00793298	0	0.0202778	0	0	0.0185231	0.016783	0	0.0152214	0.0136381	0.00797016	0	0.0312216	0.0138017	0.0168465
Defluviicoccus	0	0	0	0	0	0	0	0	0	0	0	0	0	0.0141916	0.00101369	0.00379288
Defluviitaleaceae_UCG-011	0.013534	0.015866	0	0	0.00958644	0.0101987	0	0.016783	0.00948287	0.0076107	0	0.00797016	0	0	0.00650228	0.00639675
Desemzia	0	0	0	0	0	0	0	0	0	0	0	0	0	0.0312216	0.00223012	0.00834433
Desulfobulbus	0	0	0	0	0	0.00849892	0	0	0	0	0	0	0	0	0.000607066	0.00227143
Desulfomicrobium	0.0556399	0.0650505	0.0874672	0.0760418	0.0575186	0.0458942	0.0802667	0.0654538	0.0568972	0.0410978	0.0579621	0.0797016	0	0	0.054928	0.0267481
Desulfoplanes	0	0.00634639	0	0	0	0.00339957	0	0	0	0.00304428	0	0	0	0	0.000913588	0.00194968
Desulfovibrio	0.0255643	0.0333185	0.0281145	0.0354862	0.0325939	0.0305961	0.0308718	0.0218179	0.0268681	0.0258764	0.0272763	0.0318806	0	0.0368983	0.0276545	0.00897632
Devosia	0.069174	3.54922	0.0765338	0.131806	1.10436	0.576227	4.26031	0.0889501	2.5098	45.4206	0.654631	0.0940479	0.0953796	0.105018	4.19544	11.9477
Dietzia	0	0	0	0	0	0	0.0246975	0	0	0.0563192	0	0	0	0	0.0057869	0.0159638
Duganella	0	0	0	0	0.548344	0	0	0	0	0	0	0	0	0	0.0391675	0.146551
Dyadobacter	0	0	0	0	0.642292	0	0	0	0.214945	0	0	0	0.222031	0	0.0770905	0.180775
Ellin6055	0	0	0	0	0	0	0	0	0	0	0	0	0	0.0425749	0.00304107	0.0113786
Enterococcus	0	0	0	0	0	0	0	0	0	0	0	0	0.0484716	0.122048	0.01218	0.0341584
Erwinia	0	0	0	0	0.736239	0	0	0	0	0	0	0	0	0	0.0525885	0.196768
Erysipelatoclostridium	0	0	0	0	0	0	0	0	0	0	0	0	0	0.0141916	0.00101369	0.00379288
Erysipelothrix	0	0	0.00312383	0	0	0	0	0	0	0	0	0	0	0	0.000223131	0.000834878
Erysipelotrichaceae_UCG-003	0	0	0	0	0	0	0	0	0	0	0	0	0	0.00851499	0.000608213	0.00227573
Erysipelotrichaceae_UCG-004	0	0	0	0	0	0	0	0	0	0	0	0	0.0375264	0.343438	0.0272117	0.0915638
Escherichia/Shigella	0	0	0.0156191	0	0	0	0	0	0	0	0	0	0.0578532	0.252611	0.0232917	0.067828
Ezakiella	0.00451135	0	0	0.00506945	0	0.0118985	0	0	0.00632191	0.0076107	0	0	0	0	0.00252942	0.00388234
FD2005	0	0	0	0	0	0	0	0	0	0	0	0	0	0.0283833	0.00202738	0.00758575
Facklamia	0	0	0	0	0	0	0	0	0	0	0	0	0	0.0141916	0.00101369	0.00379288
Faecalibacterium	0	0	0	0	0	0	0	0	0	0	0	0	0.007818	0.0397366	0.00339676	0.0106648
Faecalitalea	0	0	0	0	0	0	0	0	0	0	0	0	0	0.0141916	0.00101369	0.00379288
Falsochrobactrum	0	0	0	0	0.026842	0	0	0	0	0	0	0	0	0	0.00191729	0.00717384
Family_XIII_AD3011_group	0	0	0	0	0	0	0	0	0	0	0	0	0	0.0454133	0.0032438	0.0121372
Fibrobacter	0	0	0	0	0	0	0	0	0	0	0	0	0.0203268	0.127725	0.0105751	0.0341503
Filifactor	0.0360908	0.0349051	0.0374859	0.0523843	0.0364285	0.0271965	0.0596855	0.038601	0.0268681	0.0365313	0.0289811	0.0398508	0	0	0.0325006	0.0163746
Finegoldia	0	0	0	0.00844909	0	0	0.00617436	0.00671321	0	0	0	0	0	0.0283833	0.00355142	0.00776388
Flaviaesturariibacter	0	0	0	0	0	0	1.12373	0	0	0	0	0	0	0	0.0802667	0.300331
Flavisolibacter	0	0.0317319	0.0171811	0.0388658	0.0230075	0.0322959	0.0308718	0.0251745	16.4465	0.076107	0.33243	0.0350687	0	0	1.22066	4.38309
Flavobacterium	0.0315794	0.0380783	0.0406098	0.0135185	8.19257	21.6671	0.160533	0.0369227	0.0300291	0.0197878	0.0375049	0.0446329	0	0.0596049	2.16947	6.01748
Flexilinea	0.0165416	0.0126928	0.0171811	0.0135185	0	0.0186976	0.0349881	0.0318878	0.0142243	0.02131	0.0136381	0.0270985	0	0	0.0158413	0.0109782
Fretibacterium	0.0526324	0.082503	0.0656004	0.123357	0.0632705	0.062892	0.137894	0.0990199	0.0663801	0.086762	0.0988766	0.0956419	0	0	0.0739164	0.0394603
Frigoribacterium	4.58654	0.647331	0	0	0.136127	0.0169978	0	0	0.124858	0.461208	0.0716003	0.516466	0.636385	2.15997	0.668391	1.26462
Fusibacter	0.013534	0.0142794	0.00780957	0.0337963	0.0115037	0.0169978	0.0411624	0.0302095	0.0142243	0.0076107	0	0.0111582	0	0	0.014449	0.0126503
Fusobacterium	0.0736853	0.07457	0.103086	0.114908	0.099699	0.0526933	0.172882	0.137621	0.0679606	0.0745848	0.11081	0.0924539	0.0187632	0.0482516	0.088712	0.0391012
Galbitalea	0.240605	0.333185	0	0	0	0	0	0.0503491	0.195979	0.337915	0	0.183314	0.0484716	0.0624432	0.103733	0.128074
Gemella	0	0	0	0	0.00766915	0	0	0	0	0	0.00681907	0	0	0.025545	0.00285951	0.007035
Georgenia	0	0	0	0	0	0	0	0	0	0	0	0	0	0.0368983	0.00263559	0.00986148
Glutamicibacter	0	0	2.4975	0.018588	0	0	0	0	0	0	0	0	0	0	0.179721	0.667121
Haemophilus	0	0	0	0	0	0	0	0.00839151	0	0	0	0	0	0	0.000599394	0.00224273
Hafnia-Obesumbacterium	0	0	0	0	0	0	0	0	0	0	0	0	0.0203268	0	0.00145191	0.00543256
Helcococcus	0.00902269	0.00475979	0	0.00844909	0.00766915	0	0	0.00335661	0.00632191	0.0076107	0.0102286	0.0111582	0	0	0.00489834	0.00426652
Herbiconiux	0	0.0666371	0.0437336	0.0473149	0.182142	0.125784	0.0823249	0	0.540523	0	0.0681907	7.31501	0.261121	2.67087	0.814547	1.99583
Holdemanella	0	0	0	0	0	0	0	0	0	0	0	0	0.0062544	0.0227066	0.00206864	0.00616939
Iamia	0	0	0	0	0	0	0	0	0	0	0	0	0	0.00567666	0.000405476	0.00151715
Janibacter	0	0	0	0	0	0	0	0	0	0	0	0	0	0.0368983	0.00263559	0.00986148
Jeotgalicoccus	0	0	0	0	0	0	0	0	0	0	0	0	0	0.0510899	0.00364928	0.0136544
Jiella	0	0	0	0	0	0	0	0	0.0284486	0	0	0	0	0	0.00203204	0.00760321
Johnsonella	0	0	0	0.0152084	0.00575186	0	0	0.0134264	0.0126438	0.0121771	0.0051143	0	0	0	0.00459442	0.00609811
Kingella	0	0.0650505	0	0.0388658	0	0	0.0576274	0	0	0	0.0698955	0.0255045	0	0	0.0183531	0.0275725
Kocuria	0	0	0.348307	0	0	0	0	0	0	0	0.352887	0	0	0	0.0500853	0.127318
Kurthia	0	0	0	0	0	0	0	0	0	0	0	0	0.0297084	0	0.00212203	0.0079399
Lachnospiraceae_UCG-006	0	0	0	0	0	0	0	0	0	0	0	0	0	0.0851499	0.00608213	0.0227573
Lactobacillus	0	0	0	0	0	0	0	0	0	0	0	0	0.0140724	0.0766349	0.00647909	0.0205375
Lautropia	0.0195492	0.0126928	0.0171811	0.0152084	0.0115037	0.0152981	0	0.0201396	0.00632191	0.0167435	0.0187525	0.0191284	0	0.025545	0.0141474	0.0074938
Lawsonella	0.0556399	0.00475979	0	0	0	0	0	0	0	0	0	0	0	0	0.00431427	0.0148269
Leptotrichia	0.00601513	0	0.0109334	0.0135185	0.0115037	0.00339957	0	0.0100698	0	0.00913284	0.0102286	0	0	0	0.00534297	0.00535031
Leucobacter	0	0	0	0	0	0.0169978	0	0.303773	0	0	0	0	0	0	0.0229122	0.080964
Leuconostoc	0	0	0	0	0	0	0	0	0	0	0	0	0	0.025545	0.00182464	0.00682718
Limnohabitans	0	0	0	0	1.20022	0	0	0	0	0	0	0	0	0	0.0857302	0.320773
Luteibacter	0.0375946	14.8109	0.0468574	0.0439352	0.0402631	0.0288963	0.0391043	0.0402793	0.0442534	0.0410978	0.051143	0.0334747	0	0	1.08984	3.94922
Luteimonas	0.0120303	0.015866	0.0140572	0.0135185	0.0325939	0	0.00617436	0.016783	0	0.00913284	0.288106	0.0127523	0.236104	0	0.046937	0.0921169
Luteitalea	0	0	0	0	0	0	0	0	0	0	0	0	0	0.00851499	0.000608213	0.00227573
Lysobacter	0	0	0	0	0	0	0	0	0	0	0	0	0.0343992	0.564827	0.0428019	0.150529
Marmoricola	0	0	0	0	0	0	0	0	0	0	0	0	0	0.0851499	0.00608213	0.0227573
Marvinbryantia	0	0	0	0	0	0	0.00617436	0	0	0	0	0	0	0	0.000441026	0.00165017
Massilia	13.1942	1.136	14.3509	0.123357	3.35909	1.73888	5.28114	0.172865	0.507333	1.78243	0.148315	16.3245	4.17012	24.316	6.18607	7.67826
Mesorhizobium	0	0	0	0	0	0	0	0	0.0679606	0	0	0	0	0	0.00485433	0.0181632
Methylobacterium	0	0	0	0	0.0249247	0.0832894	0	0	0	0	0	0	0	0	0.00772958	0.0227392
Methylocella	0	0	0	0	0	0	0	0	0	0	0	0	0	0.0198683	0.00141916	0.00531003
Methylopila	0	0	0	0	0.0115037	0	0	0	0.0932482	0	0	0	0	0	0.00748228	0.0248747
Microbacterium	2.12184	1.30577	2.08359	41.262	0.414134	0.414747	0.23051	0.219858	0.135921	4.59229	2.08493	0.749195	1.78407	0.0794732	4.10559	10.7659
Micrococcus	0	0	0	0.0101389	0	0	0	0	0	0	0	0	0	0	0.000724207	0.00270974
Microvirga	0.0195492	0.0222124	0.0171811	0.0354862	0.0421803	0.0271965	26.1525	4.6724	0.0205462	0.0319649	0.0596669	0.0191284	0	0.0965032	2.22975	6.99561
Mogibacterium	0	0	0	0	0	0	0	0	0	0	0	0	0.0109452	0.0596049	0.00503929	0.0159736
Moraxella	0.0676702	0.0793298	0.0671623	0.0422454	0.0613532	0.0186976	0.0535112	0.0620972	0.0410924	0.0258764	0.0630764	0.0701374	0	0.0227066	0.0482112	0.023587
Muricoccus	0	0	0	0	0	0.117285	0.00823249	0	0	0	0	0	0	0	0.00896554	0.0312536
Mycobacterium	0	0	0	0	0.00766915	0.0118985	0	0	0	0	0	0	0.0093816	0	0.0020678	0.00419288
Neisseria	0	0	0.0281145	0	0.0479322	0	0	0.0453142	0.0237072	0.0380535	0	0.0270985	0	0	0.0150157	0.019073
Neorhizobium	0.0902269	14.0477	0.0812195	0.128426	1.88469	9.4508	0.0905573	0.0503491	1.09527	0.190267	0.127858	0.0765135	9.47229	14.0866	3.63377	5.51086
Niastella	0	0	0	0	0.0517668	0.0186976	0	0	0	5.12352	0.0187525	0.0207224	0	0	0.373819	1.36714
Nocardioides	0	0	0	0	0	0	0	0	0	0	0	0	0	0.10218	0.00729856	0.0273087
Nocardiopsis	0	0	0	0	0	0	0	0	0	0.065452	0.0238668	0	0	0	0.00637991	0.0181526
Noviherbaspirillum	0.013534	0	0	0.00844909	0	0	0	0	0	0	0	0.588198	0	0	0.0435844	0.156804
Novosphingobium	0	0	0	0	0	0	0	0	0	0.0076107	0	0	0.023454	0.0482516	0.00566545	0.013831
OM27_clade	0	0	0	0	0	0	0	0	0	0	0	0	0	0.01703	0.00121643	0.00455145
Oceanivirga	0	0.00317319	0	0	0	0	0	0	0	0	0	0	0	0	0.000226657	0.000848071
Ochrobactrum	0.0120303	0	0.0203049	0	0	0	0.0452787	0	5.39891	0.0471863	0.161953	0	0	0	0.406119	1.43769
Odoribacter	0	0	0	0	0	0	0	0	0.00474143	0	0	0	0	0	0.000338674	0.0012672
Oerskovia	0.424067	0.0713968	0	0	0.0575186	0	0	0	0.0553167	0	0.207982	0	0.29552	0	0.0794143	0.134048
Ornithinimicrobium	0	0	0	0	0	0	0	0	0	0	0	0	0	0.00851499	0.000608213	0.00227573
Oxalicibacterium	0	0	0	0	0.0977817	0	0	0	0	0	0	0	0.0875616	0	0.0132388	0.0337121
Paenarthrobacter	0	0.182459	0	0	0	0.0713909	0	0	0	0	0	0	0	0.0879882	0.024417	0.053911
Paenibacillus	0	0	0	0	0.0479322	0.0339957	0	0	0	0	0.823403	0	0	0.0198683	0.0660857	0.218509
Pandoraea	0.0165416	0	0.0203049	0.0202778	0.0230075	0	0.0246975	0.016783	0	0.0152214	0	0.0239105	0	0	0.0114817	0.0106549
Parabacteroides	0	0	0	0	0	0	0	0	0	0	0	0	0	0.0993415	0.00709582	0.0265501
Paracoccus	0	0	0	0	0.281841	0	0	0	0.0885068	0	0	0	0	0.190168	0.0400369	0.0881391
Parapusillimonas	0	0	0	0	0.283759	0	0	0	0	0	0	0	0	0	0.0202685	0.0758377
Parasegetibacter	0	0	0	0	0	0	0	0	0.0110633	0	0	0	0	0	0.000790239	0.0029568
Parvimonas	0.00300756	0	0.0109334	0.0168982	0.00575186	0	0.00411624	0.0117481	0	0	0.00852384	0	0	0	0.00435566	0.00561064
Pasteurella	0.0360908	0	0.0296764	0.177431	0.0230075	0.0186976	0.0370462	0.0234962	0.0142243	0.0228321	0.0392097	0.0382568	0	0	0.0328549	0.0439237
Patulibacter	0	0	0	0	0	0	0	0	0	0	0	0	0.0031272	0	0.000223371	0.000835779
Pedobacter	0.0977458	14.1572	0.117144	0.123357	28.6596	25.2503	0.489833	0.246711	2.47661	0.0852398	0.15002	13.6656	26.6297	18.2618	9.31506	11.3696
Pelagibius	0	0	0	0	0	0	0	0	0	0	0	0	0	0.0113533	0.000810951	0.0030343
Pelomonas	0	0	0.0281145	0	0	0	0.0246975	0.0234962	0.0189657	0	0	0.0255045	0	0.116371	0.0169393	0.0309936
Peptoanaerobacter	0	0.00317319	0.00937149	0	0	0	0.0123487	0.0117481	0.00948287	0	0	0.00956419	0	0	0.00397776	0.00517603
Peptoclostridium	0	0.00634639	0	0	0	0	0	0	0	0	0	0	0	0.0539282	0.00430533	0.0143822
Peptococcus	0.00601513	0.00634639	0.00937149	0.0135185	0.00766915	0	0.016465	0.00671321	0.0142243	0.010655	0.0102286	0.00637613	0	0	0.00768449	0.0052362
Peptoniphilus	0	0	0	0	0	0.00339957	0	0	0.00316096	0	0	0	0	0	0.000468609	0.0011921
Peptostreptococcus	0.0165416	0.0190392	0.0171811	0.0168982	0	0.0118985	0.0185231	0.0285311	0.00790239	0.00913284	0.0102286	0.0111582	0	0	0.0119311	0.0083096
Phascolarctobacterium	0	0	0	0	0	0	0	0	0	0	0	0	0.0171996	0.18733	0.0146092	0.0499232
Phenylobacterium	0	0	0	0	0.393044	0.523534	0	0	0.172272	0	0	0	0.455007	0.00851499	0.110884	0.194782
Phyllobacterium	0	0	0	0	0	0.0186976	0	0	0	0	0	0	0	0	0.00133554	0.00499715
Pigmentiphaga	11.9175	0.0618773	0.0531051	0.0287269	0.230075	0.0356955	0	0.0436359	0.0347705	0.222232	0.0340954	0.0350687	0	0	0.906911	3.16991
Pilimelia	0	0	0	0	0	0	0	0	0	0	0	0	0	0.0993415	0.00709582	0.0265501
Planomicrobium	0	0	0	0.0135185	0	0	0	0	0	0	0	0	0	0	0.00096561	0.00361298
Polaromonas	0	0	0	0	0.0421803	0	0	0	0	0.065452	0	0	0	0	0.00768802	0.0200685
Polymorphobacter	0	0	0	0	0.0325939	0	0	0	0	0	0	0	0	0	0.00232814	0.00871109
Pontibacter	0	0	0	0	0.013421	0	0	0	0	0	0	0	0	0.0113533	0.0017696	0.00451647
Porphyromonas	0.260154	0.371264	0.357678	0.314306	0.682555	0.436845	0.500123	0.370905	0.420407	0.223755	0.369935	0.47821	0	0	0.341867	0.182455
Prevotella_7	0.00451135	0	0	0.00675927	0	0	0	0	0	0	0	0	0	0	0.000805044	0.00209333
Prevotella_9	0	0	0	0	0	0	0	0	0	0	0	0	0.0062544	0.0425749	0.00348781	0.0113728
Prevotellaceae_Ga6A1_group	0	0	0	0	0	0	0	0	0	0	0	0	0	0.0227066	0.0016219	0.0060686
Prevotellaceae_UCG-001	0	0	0	0	0	0	0	0	0	0	0	0	0	0.01703	0.00121643	0.00455145
Prevotellaceae_UCG-003	0	0	0	0	0	0	0	0	0	0	0	0	0	0.0908265	0.00648761	0.0242744
Prevotellaceae_UCG-004	0	0	0	0	0	0	0	0	0	0	0	0	0.0046908	0.0965032	0.00722814	0.0257255
Propioniciclava	0	0	0.00624766	0	0	0	0	0	0	0	0	0	0	0	0.000446261	0.00166976
Proteiniclasticum	0	0	0	0	0.0901125	0	0	0	0	0	0	0	0	0	0.00643661	0.0240836
Proteiniphilum	0	0	0	0.00337963	0.00575186	0	0.100848	0	0.00474143	0	0	0	0	0	0.00819435	0.0267427
Proteocatella	0	0	0.0156191	0	0	0	0	0	0	0	0	0	0	0	0.00111565	0.00417439
Pseudarthrobacter	0.810539	0.261788	0.674747	0.0811112	0.208984	0.849892	1.15666	10.2125	0.173853	2.62417	1.49679	4.12057	13.9989	0.286671	2.6398	4.22642
Pseudoclavibacter	0.368427	0.184045	0	0	0	0.0407948	0	0	0	0	0.0375049	1.62272	0.148542	0.533606	0.209689	0.438279
Pseudomonas	0.127821	17.3399	0.184306	0.138565	8.90772	15.0227	0.236684	0.203075	3.79473	0.140037	22.5166	0.172155	8.0541	5.68233	5.89434	7.53487
Pseudorhizobium	0.0451135	0.104715	0.101524	41.2366	0.393044	0.195475	0.125545	0.0738453	0.433051	0.103505	25.5852	0.160997	0	0.15327	4.90799	12.4601
Pseudorhodoferax	0	0	0	0	0	0	0	0	0	0	0	0	4.78305	0	0.341646	1.27832
Pseudoxanthomonas	0	0.0333185	0	0	0	0	0	0	0.798141	0	0.0289811	0	0.0062544	0	0.0619068	0.212198
Psychrobacillus	0	0	0	0	0.185977	0	0	0	0	0	0	0	0.0328356	0.105018	0.0231308	0.0549153
Psychrobacter	0	0	0	0	0.201315	0.0288963	0.407508	0	0	0	0	0	0.0281448	0.0936649	0.0542521	0.116284
Rathayibacter	0.013534	0	0	0	0	0	0	0	0.0584777	0	0	0	0	0	0.00514369	0.0157685
Rhizorhapis	0	0	0	0	0	0.00509935	0	0	0	0	0	0	0	0	0.000364239	0.00136286
Rhodobacter	0	0	0	0	0	0	0	0	0.372993	0	0	0	0	0	0.0266423	0.0996865
Rhodococcus	5.07827	2.23393	0.0656004	0.0709723	0.0747742	0.146181	32.2322	3.07129	0.0742825	0.264852	0.0818289	0.575446	1.69963	0.664169	3.30953	8.45607
Rhodopseudomonas	0	0.0301453	0	0	0.508081	0.656117	0.0246975	0	1.34499	0	0.0494383	0	0	0	0.186676	0.393575
Rikenellaceae_RC9_gut_group	0	0	0	0	0	0	0	0	0	0.00456642	0	0	0.0719256	0.422911	0.0356716	0.11308
Romboutsia	0	0	0	0	0	0	0	0	0	0	0	0	0.023454	0.0198683	0.00309445	0.00789732
Roseburia	0	0	0.00937149	0	0	0	0	0	0	0	0.0051143	0	0	0.0113533	0.00184565	0.00387486
Roseomonas	0	0	0.00937149	0.018588	1.64312	0	0.0658599	0.0218179	3.37748	0	0.0409144	0.00797016	0.132906	0	0.379859	0.965233
Rubellimicrobium	0	0	0	0	0	0	0	0	0	0	0	0	0	0.0936649	0.00669035	0.025033
Rufibacter	0	0	0	0	0.013421	0	0	0	0	0	0	0	0	0	0.000958644	0.00358692
Ruminiclostridium_9	0	0	0	0	0.0115037	0.00679914	0	0.00839151	0.0110633	0.00608856	0	0.00797016	0	0	0.00370117	0.00464254
Ruminococcaceae_NK4A214_group	0	0	0	0	0	0	0	0	0	0	0	0	0	0.113533	0.00810951	0.030343
Ruminococcaceae_UCG-002	0	0	0	0	0	0	0	0	0	0	0	0	0.0125088	0.116371	0.00920573	0.031024
Ruminococcaceae_UCG-004	0.00601513	0	0	0	0	0.00679914	0	0	0	0	0	0	0	0.0227066	0.00253721	0.0062504
Ruminococcaceae_UCG-005	0	0	0	0	0	0	0	0	0	0	0	0	0.0125088	0.133401	0.0104222	0.0355525
Ruminococcaceae_UCG-010	0	0	0	0	0	0	0	0	0	0	0	0	0	0.195845	0.0139889	0.0523417
Ruminococcaceae_UCG-014	0	0	0	0	0	0	0	0	0	0	0	0	0	0.0340599	0.00243285	0.0091029
Ruminococcus_1	0	0	0	0	0	0	0	0	0	0	0	0	0	0.01703	0.00121643	0.00455145
Rummeliibacillus	0	0	0	0	0	0	0	0	0	0	0	0	0	0.0283833	0.00202738	0.00758575
Saccharomonospora	0	0	0	0	0	0	0	0	0	0	0	0	0	0.0198683	0.00141916	0.00531003
Salinarimonas	0	0	0	0	0	0	0	0	0.112214	0	0	0	0	0	0.00801528	0.0299904
Salinicoccus	0	0	0	0	0	0	0	0	0	0	0	0	0	0.0908265	0.00648761	0.0242744
Salinimicrobium	0	0	0	0	0	0	0	0	0	0	0	0	0	0.025545	0.00182464	0.00682718
Salinisphaera	0	0.00475979	0	0.0118287	0.00766915	0.00849892	0	0.00671321	0.0110633	0	0.00681907	0	0	0	0.00409659	0.00457954
Sanguibacter	0.0360908	0	17.1904	0.0540741	0.168721	0.0271965	0.0535112	0.0453142	0.0284486	0	0.0409144	0.0430389	0.318974	0	1.28619	4.57834
Sarcina	0	0	0	0	0	0	0	0	0	0	0	0	0	0.0539282	0.00385202	0.0144129
Sediminibacterium	0.00601513	0	0.0124953	0	0	0	0	0.00503491	0	0	0	0	0	0	0.00168181	0.003701
Shinella	0	0	0	0	0	0	0	0	0.379315	0	0	0	0	0	0.0270939	0.101376
Skermanella	0.0150378	0	0	0	0.00958644	0.039095	0	0.00671321	0.113794	2.55263	0.228439	0.00637613	0.420608	2.0436	0.388277	0.823947
Solibacillus	0	0	0	0	0	0	0	0	0	0	0	0	0	0.0879882	0.00628487	0.0235158
Sphaerochaeta	0	0	0	0	0	0	0	0	0	0	0	0	0	0.0737965	0.00527118	0.019723
Sphingobium	0	0	0	0	0.00575186	0	0	0	0	0	0	0	0	0.0283833	0.00243823	0.00762317
Sphingomonas	8.40464	6.19883	30.5339	0.177431	0.176391	0.793799	17.7122	0.125873	1.07156	0.691051	0.148315	27.7218	6.42952	2.32459	7.32213	10.4591
Sphingopyxis	0	0	0	0	0.072857	0	0	0	0	0	0	0	0	0	0.00520407	0.0194718
Staphylococcus	0.0631588	0.0285587	0	0.0405556	0.0325939	0	0.0432205	3.68723	0.0252876	0.46273	0.0852384	0.0207224	0	1.07856	0.397704	0.991365
Stenotrophomonas	0	0	0	0	1.78116	1.07596	0.0123487	0	1.00518	0.0076107	0	0	13.7175	0.0879882	1.26341	3.62863
Streptacidiphilus	0	0	0	0	0	0.0135983	0	0	0	0	0	0	0	0	0.000971305	0.00363429
Streptobacillus	0	0	0.00468574	0	0	0	0	0	0	0	0	0	0	0	0.000334696	0.00125232
Streptococcus	0.013534	0.00793298	0.0156191	0	0.013421	0	0	0.0117481	0	0.010655	0.00681907	0	0.070362	0.127725	0.019844	0.0358626
Streptomyces	0.0225567	0	1.42134	0.0456251	0.0287593	0	4.08331	1.73033	0.0379315	0.243542	14.7872	0	0	0.0397366	1.60288	3.96566
Sutterella	0	0	0	0	0	0	0	0	0	0	0	0	0	0.00567666	0.000405476	0.00151715
Suttonella	49.1662	0.141207	0.815319	13.4662	0.189812	0.110486	0.133778	0.115803	0.0932482	0.834132	4.40342	0.594574	0	0	5.00458	13.2119
Tannerella	0.0195492	0	0.0218668	0.0287269	0.0191729	0.0339957	0.0370462	0.0234962	0.0284486	0.0136993	0.0153429	0.0175344	0	0	0.0184914	0.0120454
Thermicanus	0	0	0	0	0	0	0.00617436	0	0	0	0	0	0	0	0.000441026	0.00165017
Thermoanaerobacterium	0	0	0	0	0	0	0.016465	0	0	0	0	0	0	0	0.00117607	0.00440045
Thermomonas	0	0	0	0	0.0690224	0.00849892	0	0	0.0426729	0	0	0	0	0	0.0085853	0.020802
Treponema_2	0.0165416	0.0206258	0.0218668	0.0304167	0.026842	0.0186976	0.0411624	0.0201396	0.0110633	0.0319649	0.0340954	0.0223164	0.0125088	0.224228	0.0380335	0.0542502
Tyzzerella_3	0	0	0	0	0	0	0	0	0	0	0	0	0	0.0198683	0.00141916	0.00531003
Variovorax	0.407525	1.2661	0.103086	0.0929399	0.54451	2.81144	0.111139	0.0772019	0.0711215	15.6248	0.160248	0.133899	1.34157	0.491031	1.65976	4.09186
Verticia	0.16692	11.0046	0.235849	0.138565	2.28732	0.0900886	0.199638	36.5803	8.24693	0.105028	0.43983	0.192878	0.0265812	14.3336	5.28915	10.1779
W5053	0	0	0	0	0	0	0	0	0	0.00304428	0	0.00318806	0	0	0.000445167	0.00113195
Weissella	0	0	0	0	0	0	0	0	0	0	0	0	0	0.0113533	0.000810951	0.0030343
Wolinella	0	0	0	0	0	0	0	0	0	0.00456642	0	0	0	0	0.000326173	0.00122043
Xylophilus	0	0	0.0171811	0	0	0	0	0	0.270262	0.0608856	0	0	0.222031	0	0.04074	0.089057
Yaniella	0	0	0	0	0	0	0	0	0	0	0	0	0	0.0425749	0.00304107	0.0113786
Youngiibacter	0	0	0	0	0.0690224	0	0	0	0	0	0	0	0	0	0.00493017	0.018447
p-1088-a5_gut_group	0	0	0	0	0	0	0	0	0	0	0	0	0	0.0652816	0.00466297	0.0174472
possible_genus_Sk018	0	0	0	0	0	0	0	0	0	0	0.0051143	0	0	0	0.000365307	0.00136686
Total	100	100	100	100	100	100	100	100	100	100	100	100	100	100
